# Supplementary material for: Dendrobium officinale Polysaccharide Prevents Diabetes via the Regulation of Gut Microbiota in Prediabetic Mice
Source: Foods. 2023 Jun 8;12(12):2310. doi: 10.3390/foods12122310 (PMC10296996; doi:10.3390/foods12122310)
Supplement: Supplementary file 1 [file foods-12-02310-s001.zip]

Archive with 1 entries (1 files):
- foods-2412040-supplementary.pdf
